# Supplementary material for: Limited Association Between Body Mass Index and Selected Components of Physical Fitness in Higher Education Physical Education Students: A Sex- and Country-Specific Analysis
Source: Sports (Basel). 2026 Apr 22;14(5):167. doi: 10.3390/sports14050167 (PMC13210559; doi:10.3390/sports14050167)
Supplement: Supplementary file 1 [file sports-14-00167-s001.zip]

Archive with 1 entries (1 files):
- sports-4232585-supplementary.pdf
